# Supplementary material for: Looking Back to Move Forward: A Narrative Review of Indigenous Health Intervention Research by the University Departments of Rural Health Against a Contemporary National Framework
Source: Int J Environ Res Public Health. 2026 May 1;23(5):600. doi: 10.3390/ijerph23050600 (PMC13206609; doi:10.3390/ijerph23050600)
Supplement: Supplementary file 1 [file ijerph-23-00600-s001.zip]

Archive with 1 entries (1 files):
- ijerph-4186269-supplementary.pdf
